# Supplementary material for: An agricultural survey for more than 9,500 African households
Source: Sci Data. 2016 May 24;3:160020. doi: 10.1038/sdata.2016.20 (PMC4878200; doi:10.1038/sdata.2016.20)
Supplement: Supplementary file 1 [file sdata201620-isa1.zip]

Archive with 3 entries (3 files):
- i_Investigation.txt
- s_study_Waha.txt
- a_assay_Waha.txt
