# Supplementary material for: An agricultural survey for more than 9,500 African households
Source: Sci Data. 2016 May 24;3:160020. doi: 10.1038/sdata.2016.20 (PMC4878200; doi:10.1038/sdata.2016.20)
Supplement: Supplementary file 1 [file sdata201620-isa1.zip › i_Investigation.txt]

# Investigation File generated for Scientific Data with Investigation File Authoring Tool version 0.1.0 on 26/02/2016 - This metadata file is CC0
ONTOLOGY SOURCE REFERENCE
Term Source Name	GAZ	UO	ENVO	OBI	NCIT	ERO
Term Source File	http://data.bioontology.org/ontologies/GAZ	http://data.bioontology.org/ontologies/UO	http://data.bioontology.org/ontologies/ENVO	http://data.bioontology.org/ontologies/OBI	http://data.bioontology.org/ontologies/NCIT	http://data.bioontology.org/ontologies/ERO
Term Source Version	$Revision: 1.512 $	unknown	releases/2014-09-16	2014-08-18	15.05d	2013-08-02
Term Source Description	Gazetteer	Units of Measurement Ontology	Environment Ontology	Ontology for Biomedical Investigations	National Cancer Institute Thesaurus	Eagle-I Research Resource Ontology
INVESTIGATION
Investigation Identifier
Investigation Title
Investigation Description
Investigation Submission Date
Investigation Public Release Date
INVESTIGATION PUBLICATIONS
Investigation PubMed ID
Investigation Publication DOI
Investigation Publication Author List
Investigation Publication Title
Investigation Publication Status
Investigation Publication Status Term Accession Number
Investigation Publication Status Term Source REF
INVESTIGATION CONTACTS
Investigation Person Last Name
Investigation Person Mid Initials
Investigation Person First Name
Investigation Person Address
Investigation Person Phone
Investigation Person Fax
Investigation Person Email
Investigation Person Affiliation
Investigation Person Roles
Investigation Person Roles Term Accession Number
Investigation Person Roles Term Source REF
STUDY
Study Identifier	10.1038/sdata.2016.20
Study Title	An agricultural survey for more than 9,500 African households
Study Submission Date	15/10/2015
Study Public Release Date	24/05/2016
Study Description	http://www.nature.com/articles/sdata201620#abstract
Study File Name	s_study_Waha.txt
Comment[Subject Keywords]	/;/
Comment[Manuscript Licence]	CC BY-4.0
Comment[Experimental Metadata Licence]	CC0
Comment[Supplementary Information File Name]		Supplementary File 1	Supplementary File 2
Comment[Supplementary Information File Type]	x-zip-compressed	plain	pdf
Comment[Supplementary Information File URL]	http://www.nature.com/articles/sdata201620#supplementary-information	http://www.nature.com/articles/sdata201620#supplementary-information	http://www.nature.com/articles/sdata201620#supplementary-information
Comment[Data Repository]	figshare
Comment[Data Record Accession]	doi:10.6084/m9.figshare.c.1574094
Comment[Data Record URI]	http://dx.doi.org/10.6084/m9.figshare.c.1574094
STUDY DESIGN DESCRIPTORS
Study Design Type	observation design	parallel group design
Study Design Type Term Accession Number	OBI:0300311	OBI:0500006
Study Design Type Term Source REF	OBI	OBI
STUDY PUBLICATIONS
Study PubMed ID	""	""	""	""	""	""	""	""
Study Publication DOI	doi:10.1093/jae/ejp002	doi:10.1017/S0021859610000687	doi:10.1080/03031853.2010.491294	doi:10.1111/j.1477-8947.2010.01302.x	doi:10.1093/jae/ejp026	doi:10.1093/wber/lhl004	doi:10.1142/S2010007810000066	doi:10.1007/s10640-009-9270-z
Study Publication Author List	""	""	""	""	""	""	""	""
Study Publication Title	""	""	""	""	""	""	""	""
Study Publication Status	published	published	published	published	published	published	published	published
Study Publication Status Term Accession Number								
Study Publication Status Term Source REF								
STUDY FACTORS
Study Factor Name
Study Factor Type
Study Factor Type Term Accession Number
Study Factor Type Term Source REF
STUDY ASSAYS
Study Assay Measurement Type	Agriculture
Study Assay Measurement Type Term Accession Number	NCIT:C16270
Study Assay Measurement Type Term Source REF	NCIT
Study Assay Technology Type	survey method
Study Assay Technology Type Term Accession Number	ERO:0001320
Study Assay Technology Type Term Source REF	ERO
Study Assay Technology Platform	""
Study Assay File Name	a_assay_Waha.txt
STUDY PROTOCOLS
Study Protocol Name	Basic characteristics and geographic coverage	Questionnaire	Crop and livestock types and products
Study Protocol Type	selection	questionnaire	data transformation objective
Study Protocol Type Term Accession Number	OBI:0001928	OBI:0001000	OBI:0200166
Study Protocol Type Term Source REF	OBI	OBI	OBI
Study Protocol Description			
Study Protocol URI	""	""	""
Study Protocol Version			
Study Protocol Parameters Name	""	""	""
Study Protocol Parameters Name Term Accession Number	""	""	""
Study Protocol Parameters Name Term Source REF	""	""	""
Study Protocol Components Name	""	""	""
Study Protocol Components Type	""	""	""
Study Protocol Components Type Term Accession Number	""	""	""
Study Protocol Components Type Term Source REF	""	""	""
STUDY CONTACTS
Study Person Last Name	Waha	Zipf	Kurukulasuriya	Hassan
Study Person First Name	Katharina	Birgit	Pradeep	Rashid M.
Study Person Mid Initials				
Study Person Email	katharina.waha@csiro.au	""	""	""
Study Person Phone				
Study Person Fax				
Study Person Address				
Study Person Affiliation	CSIRO Agriculture, 306 Carmody Road, St Lucia, QLD 4067, Australia	University of Potsdam, Institute of Earth and Environmental Science, Karl-Liebknecht-Strasse 24-25, Potsdam 14476, Germany	†Unaffiliated: pkurukulasuriya@gmail.com	Centre for Environmental Economics and Policy Analysis in Africa (CEEPA), Faculty of Natural and Agricultural Sciences, University of Pretoria, Pretoria 0001, Republic of South Africa
Study Person Roles				
Study Person Roles Term Accession Number				
Study Person Roles Term Source REF				
Comment[Study Person ORCID]				
Comment[Funder]				
Comment[FundRef ID]				
Comment[Funder Term Source REF]				
Comment[Grant Identifier]				
