# Supplementary material for: An agricultural survey for more than 9,500 African households
Source: Sci Data. 2016 May 24;3:160020. doi: 10.1038/sdata.2016.20 (PMC4878200; doi:10.1038/sdata.2016.20)
Supplement: Supplementary file 1 [file sdata201620-isa1.zip › s_study_Waha.txt]

Source Name	Characteristics[environment type]	Term Source REF	Term Accession Number	Characteristics[geographical location]	Term Source REF	Term Accession Number	Comment[agricultural year]	Comment[data collection year]	Characteristics[Southernmost latitude]	Unit	Term Source REF	Term Accession Number	Characteristics[Northernmost latitude]	Unit	Term Source REF	Term Accession Number	Characteristics[Westernmost longitude]	Unit	Term Source REF	Term Accession Number	Characteristics[Easternmost longitude]	Unit	Term Source REF	Term Accession Number	Protocol REF	Sample Name	Comment[number of regions]	Comment[number of districts]	Comment[number of villages]	Comment[number of households]	Comment[households per district]
CEEPA household survey	cultivated environment	ENVO	ENV:01000311	Burkina Faso	GAZ	GAZ:00000905	2002-2003	2003-2004	-34	degree	UO	UO:0000185	37	degree	UO	UO:0000185	-25	degree	UO	UO:0000185	47	degree	UO	UO:0000185	Basic characteristics and geographic coverage	Burkina Faso	42	48	40	1087	26
CEEPA household survey	cultivated environment	ENVO	ENV:01000311	Cameroon	GAZ	GAZ:00001093	2002-2003	2003-2004	-34	degree	UO	UO:0000185	37	degree	UO	UO:0000185	-25	degree	UO	UO:0000185	47	degree	UO	UO:0000185	Basic characteristics and geographic coverage	Cameroon	10	30		800	80
CEEPA household survey	cultivated environment	ENVO	ENV:01000311	Egypt	GAZ	GAZ:00003934	2002-2003	2003-2004	-34	degree	UO	UO:0000185	37	degree	UO	UO:0000185	-25	degree	UO	UO:0000185	47	degree	UO	UO:0000185	Basic characteristics and geographic coverage	Egypt	3	20		900	300
CEEPA household survey	cultivated environment	ENVO	ENV:01000311	Ethiopia	GAZ	GAZ:00000567	2003-2004	2004-2005	-34	degree	UO	UO:0000185	37	degree	UO	UO:0000185	-25	degree	UO	UO:0000185	47	degree	UO	UO:0000185	Basic characteristics and geographic coverage	Ethiopia	7	32		988	143
CEEPA household survey	cultivated environment	ENVO	ENV:01000311	Ghana	GAZ	GAZ:00000908	2002-2003	2003-2004	-34	degree	UO	UO:0000185	37	degree	UO	UO:0000185	-25	degree	UO	UO:0000185	47	degree	UO	UO:0000185	Basic characteristics and geographic coverage	Ghana	13	61		894	69
CEEPA household survey	cultivated environment	ENVO	ENV:01000311	Kenya	GAZ	GAZ:00001101	2003-2004	2004-2005	-34	degree	UO	UO:0000185	37	degree	UO	UO:0000185	-25	degree	UO	UO:0000185	47	degree	UO	UO:0000185	Basic characteristics and geographic coverage	Kenya	11	44	573	816	74
CEEPA household survey	cultivated environment	ENVO	ENV:01000311	Niger	GAZ	GAZ:00000585	2002-2003	2003-2004	-34	degree	UO	UO:0000185	37	degree	UO	UO:0000185	-25	degree	UO	UO:0000185	47	degree	UO	UO:0000185	Basic characteristics and geographic coverage	Niger	6	30		900	150
CEEPA household survey	cultivated environment	ENVO	ENV:01000311	Senegal	GAZ	GAZ:00000913	2002-2003	2003-2004	-34	degree	UO	UO:0000185	37	degree	UO	UO:0000185	-25	degree	UO	UO:0000185	47	degree	UO	UO:0000185	Basic characteristics and geographic coverage	Senegal	9	69	219	1078	120
CEEPA household survey	cultivated environment	ENVO	ENV:01000311	South Africa	GAZ	GAZ:00000553	2002-2003	2003-2004	-34	degree	UO	UO:0000185	37	degree	UO	UO:0000185	-25	degree	UO	UO:0000185	47	degree	UO	UO:0000185	Basic characteristics and geographic coverage	South Africa	9	17		416	46
CEEPA household survey	cultivated environment	ENVO	ENV:01000311	Zambia	GAZ	GAZ:00001107	2002-2003	2003-2004	-34	degree	UO	UO:0000185	37	degree	UO	UO:0000185	-25	degree	UO	UO:0000185	47	degree	UO	UO:0000185	Basic characteristics and geographic coverage	Zambia	9	30	529	1008	112
CEEPA household survey	cultivated environment	ENVO	ENV:01000311	Zimbabwe	GAZ	GAZ:00001106	2003-2004	2004-2005	-34	degree	UO	UO:0000185	37	degree	UO	UO:0000185	-25	degree	UO	UO:0000185	47	degree	UO	UO:0000185	Basic characteristics and geographic coverage	Zimbabwe	6	24		700	117
