# Supplementary material for: An agricultural survey for more than 9,500 African households
Source: Sci Data. 2016 May 24;3:160020. doi: 10.1038/sdata.2016.20 (PMC4878200; doi:10.1038/sdata.2016.20)
Supplement: Supplementary file 1 [file sdata201620-isa1.zip › a_assay_Waha.txt]

Sample Name	Protocol REF	Protocol REF	Assay Name	Raw Data File	Comment [Data Repository]	Comment [Data Record Accession]	Comment [Data Record URI]
Burkina Faso	Questionnaire	Crop and livestock types and products	Burkina Faso	CEEPA.zip	figshare	doi:10.6084/m9.figshare.c.1574094	http://dx.doi.org/10.6084/m9.figshare.c.1574094
Cameroon	Questionnaire	Crop and livestock types and products	Cameroon	CEEPA.zip	figshare	doi:10.6084/m9.figshare.c.1574094	http://dx.doi.org/10.6084/m9.figshare.c.1574094
Egypt	Questionnaire	Crop and livestock types and products	Egypt	CEEPA.zip	figshare	doi:10.6084/m9.figshare.c.1574094	http://dx.doi.org/10.6084/m9.figshare.c.1574094
Ethiopia	Questionnaire	Crop and livestock types and products	Ethiopia	CEEPA.zip	figshare	doi:10.6084/m9.figshare.c.1574094	http://dx.doi.org/10.6084/m9.figshare.c.1574094
Ghana	Questionnaire	Crop and livestock types and products	Ghana	CEEPA.zip	figshare	doi:10.6084/m9.figshare.c.1574094	http://dx.doi.org/10.6084/m9.figshare.c.1574094
Kenya	Questionnaire	Crop and livestock types and products	Kenya	CEEPA.zip	figshare	doi:10.6084/m9.figshare.c.1574094	http://dx.doi.org/10.6084/m9.figshare.c.1574094
Niger	Questionnaire	Crop and livestock types and products	Niger	CEEPA.zip	figshare	doi:10.6084/m9.figshare.c.1574094	http://dx.doi.org/10.6084/m9.figshare.c.1574094
Senegal	Questionnaire	Crop and livestock types and products	Senegal	CEEPA.zip	figshare	doi:10.6084/m9.figshare.c.1574094	http://dx.doi.org/10.6084/m9.figshare.c.1574094
South Africa	Questionnaire	Crop and livestock types and products	South Africa	CEEPA.zip	figshare	doi:10.6084/m9.figshare.c.1574094	http://dx.doi.org/10.6084/m9.figshare.c.1574094
Zambia	Questionnaire	Crop and livestock types and products	Zambia	CEEPA.zip	figshare	doi:10.6084/m9.figshare.c.1574094	http://dx.doi.org/10.6084/m9.figshare.c.1574094
Zimbabwe	Questionnaire	Crop and livestock types and products	Zimbabwe	CEEPA.zip	figshare	doi:10.6084/m9.figshare.c.1574094	http://dx.doi.org/10.6084/m9.figshare.c.1574094
