# Supplementary material for: An agricultural survey for more than 9,500 African households
Source: Sci Data. 2016 May 24;3:160020. doi: 10.1038/sdata.2016.20 (PMC4878200; doi:10.1038/sdata.2016.20)
Supplement: Supplementary File 1 [file sdata201620-s2.txt]

Supplementary File 1. Names of administrative units in household survey and related name of administrative unit in data base of Global Administrative Areas (GADM) for mapping the data.
Country	Name.HouseholdSurvey	Name.GADM
burkinafaso	Bama	Bama
burkinafaso	Barsalogho	Barsalogho
burkinafaso	Bartiebougou	Gayeri
burkinafaso	Bogande	Bogande
burkinafaso	Bomborokui	Bomborokuy
burkinafaso	Boura	Boura
burkinafaso	Bousse	Bousse
burkinafaso	Comin-Yanga	Comin-Yanga
burkinafaso	Diapangou	Diapangou
burkinafaso	Didyr	Didir
burkinafaso	Diguel	Djiguel
burkinafaso	Djigouera	Djigouera
burkinafaso	Dori	Dori
burkinafaso	Gomboussougou	Gombousougou
burkinafaso	Gourcy	Gourcy
burkinafaso	Kassoum	Kassoum
burkinafaso	Kirsi	Kirsi
burkinafaso	Koper	Koper
burkinafaso	Kougny	Kougny
burkinafaso	Koumbia	Koumbia
burkinafaso	Kpuere	Kpere
burkinafaso	Loropeni	Loropeni
burkinafaso	Mangodara	Mangodara
burkinafaso	Matiacoali	Matiacoali
burkinafaso	Mogtedo	Mogtedo
burkinafaso	N'dorola	N'dorola
burkinafaso	Ouéléni	Ouelini
burkinafaso	Oursi	Oursi
burkinafaso	Pama	Pama
burkinafaso	Poura	Poura
burkinafaso	Pouytenga	Pouytenga
burkinafaso	Sabou	Sabou
burkinafaso	Safane	Safane
burkinafaso	Sanaba	Sanaba
burkinafaso	Sapouy	Sapouy
burkinafaso	Sebba	Sebba
burkinafaso	Sideradougou	Sidéradougou
burkinafaso	Tansarga	Tansarga
burkinafaso	Thiou	Thiou
burkinafaso	Tiankoura	Tiankoura
burkinafaso	Tiebele	Tiebele
burkinafaso	Tikare	Tikare
burkinafaso	To	Tô
burkinafaso	Tongomayel	Tongomayel
burkinafaso	Tougouri	Tougouri
burkinafaso	Toussiana	Toussiana
burkinafaso	Zabre	Zabre
burkinafaso	Zitenga	Zitenga
cameroon	Benoue	Bénoué
cameroon	Bui	Bui
cameroon	Diamare	Diamaré
cameroon	Dja-et-Lobo	Dja-et-Lobo
cameroon	Donga-Mantung	Donga-Mantung
cameroon	Fako	Fako
cameroon	Haut-Nyong	Haut-Nyong
cameroon	Lekie	Lekié
cameroon	Lom-Et-Djerem	Lom-et-Djerem
cameroon	Manyu	Manyu
cameroon	Mbam-et-Inoubou	Mbam-et-Inoubou
cameroon	Meme	Meme
cameroon	Menchum	Menchum
cameroon	Menoua	Menoua
cameroon	Mezam	Mezam
cameroon	Mifi	Mifi
cameroon	Momo	Momo
cameroon	Moungo	Moungo
cameroon	Nde	Ndé
cameroon	Ndian	Ndian
cameroon	Nkam	Nkam
cameroon	Noun	Noun
cameroon	Ntem	Vallée-du-Ntem
cameroon	Nyong-Et-Kelle	Nyong et Kéllé
cameroon	Nyong-Et-Mfoumou	Nyong-et-Mfoumou
cameroon	Nyong-Et-Soo	Nyong-et-Soo
cameroon	Ocean	Océan
cameroon	Sanaga Maritime	Sanaga-Maritime
cameroon	Vina	Vina
cameroon	Wouri	Wouri
egypt	Alexandria	Al Iskandariyah
egypt	Assuit	Asyut
egypt	Aswan	Aswan
egypt	Bani Souef	Bani Suwayf
egypt	Bort Said	Bur Sa`id
egypt	Domiate	Dumyat
egypt	Elbouhyra	Al Buhayrah
egypt	Eldakhlia	Ad Daqahliyah
egypt	Elfayoum	Al Fayyum
egypt	Elghrbia	Al Gharbiyah
egypt	Elismalia	Al Isma`iliyah
egypt	Elkalubia	Al Qalyubiyah
egypt	Elmenia	Al Minya
egypt	Elmonoufia	Al Minufiyah
egypt	Elsharkia	Ash Sharqiyah
egypt	Giza	Al Jizah
egypt	Kafr Elsheikh	Kafr ash Shaykh
egypt	Nubaria	Al Buhayrah
egypt	Qena	Qina
egypt	Suhag	Suhaj
ethiopia	arsi	Arsi
ethiopia	asosa	Asosa
ethiopia	bale	Bale
ethiopia	bale(arsi)	Bale
ethiopia	bech maji	Benchi Maji
ethiopia	borena	Borena
ethiopia	central tigray	Central Tigray
ethiopia	east tigray	Easetern Tigray
ethiopia	east wollega	East Wellega
ethiopia	east gojam	East Gojam
ethiopia	east shoa	East Shewa
ethiopia	gedeo	Gedeo
ethiopia	gode	Unknown
ethiopia	jijiga	Jijiga
ethiopia	jimma	Jimma
ethiopia	keffa	Kaffa
ethiopia	kembata timbaro	Kembata Alaba Tembaro
ethiopia	konso	Konso Special Woreda
ethiopia	metekel	Metekel
ethiopia	north shewa	North Shewa (K4)
ethiopia	north gonder	North Gonder
ethiopia	north shewa	North Shewa (K3)
ethiopia	shinile	Shinile
ethiopia	sidma	Sidama
ethiopia	south gonder	South Gonder
ethiopia	west shewa	West Shewa
ethiopia	west tigray	Western Tigray
ethiopia	west gojam	West Gojam
ethiopia	west hararge	West Harerghe
ethiopia	wolaita	Wolayita
ethiopia	zone 1	Zone 1
ethiopia	zone 3	Zone 3
ghana	Ahafo Ano South	Ahafo Ano South
ghana	Ahanta West	Ahanta West
ghana	Ajumako	Ajumako-Enyan-Esiam
ghana	Akuapim North	Akwapim North
ghana	Amansie West	Amansie West
ghana	Aowin-Suaman	Aowin-Suaman
ghana	Asante Akim North	Asante Akim North
ghana	Asante Akim South	Asante Akim South
ghana	Asikuma	Asikuma Odoben Brakwa
ghana	Atebubu	Atebubu-Amantin
ghana	Awutu Efutu	Awutu Efutu Senya
ghana	Bibiani-Anhwiaso-Bekwai	Bibiani Anhwiaso Bekwai
ghana	Birem North	Birim North
ghana	Bolgatanga	Bolgatanga
ghana	Bongo	Bongo
ghana	Cape Coast	Cape Coast
ghana	Dangbe East	Dangbe East
ghana	East Akyim	East Akim
ghana	East Dagomba	Yendi
ghana	East Gonja	East Gonja
ghana	Efigya-Sekyere	Afigya Sekyere
ghana	Ejisu-Juaben	Ejisu-Juabeng
ghana	Ho	Ho
ghana	Hohoe	Hohoe
ghana	Jasikan	Jasikan
ghana	Jirapa- Lambusie	Jirapa Lambussie
ghana	Juabisu-Bia	NA
ghana	Kadjebi	Kadjebi
ghana	Kasina/Nankani	Kassena Nankana
ghana	KEEA	Komenda-Edina-Eguafo-Abirem
ghana	Ketu	Ketu
ghana	Kintampo	Kintampo North
ghana	Kpandu	Kpandu
ghana	Krachi	Krachi
ghana	Kumasi	Kumasi
ghana	Kwabre	Kwabre
ghana	Kwaebibirem	Kwabibirem
ghana	Kwahu South	Kwahu South
ghana	Lawra	Lawra
ghana	Lower Denkyira	Lower Denkyira
ghana	Manya Krobo	Manya Krobo
ghana	Mfantsiman	Mfantsiman
ghana	Nadowli	Nadowli
ghana	New Juaben	New Juaben
ghana	Nkwanta	Nkwanta
ghana	North Tongue	North Tongu
ghana	Nzema East	Nzema East
ghana	Offinso	Offinso
ghana	Saboba/Chereponi	Saboba Chereponi
ghana	Sekyere-East	Sekyere East
ghana	Sekyere East	Sekyere East
ghana	Sene	Sene
ghana	Shama Ahanta East	Shama Ahanta East
ghana	Techiman	Techiman
ghana	Tema	Tema
ghana	Tolon Kumbungu	Tolon-Kumbungu
ghana	Upper Denkyira	Upper Denkyira
ghana	Wassa West	Wassa West
ghana	Wenchi	Tain
ghana	West Dagomba	Tamale
ghana	West Gonja	West Gonja
kenya	baringo	Baringo
kenya	BARINGO	Baringo
kenya	BOMET	Bomet
kenya	bungoma	Bungoma
kenya	BUSIA	Busia
kenya	ELGEYO MARAKWET	Elgeyo-Marakwet
kenya	embu	Embu
kenya	HOMABAY	Homa Bay
kenya	kajiado	Nakuru
kenya	KAJIADO	Nakuru
kenya	KAKAMEGA	Kakamega
kenya	kericho	Kericho
kenya	kiambu	Kiambu
kenya	Kilifi	Kilifi
kenya	KILIFI	Kilifi
kenya	KIRINYAGA	Kirinyaga
kenya	KISII	Kisii
kenya	KISUMU	Kisumu
kenya	KITUI	Kitui
kenya	KWALE	Kwale
kenya	LAIKIPIA	Laikipia
kenya	machakos	Machakos
kenya	MACHAKOS	Machakos
kenya	MAKUENI	Makueni
kenya	MERU	Meru
kenya	meru north	Meru
kenya	MIGORI	Migori
kenya	MURANGA	Murang'a
kenya	NAKURU	Nakuru
kenya	NANDI	Nandi
kenya	NAROK	Narok
kenya	NITHI	Nithi
kenya	nyambene	Meru
kenya	NYAMIRA	Nyamira
kenya	NYANDARUA	Nyandarua
kenya	NYERI	Nyeri
kenya	SIAYA	Siaya
kenya	TAITA TAVETA	Taita Taveta
kenya	TANA RIVER	Tana River
kenya	TRNASNZOIA	Trans-Nzoia
kenya	UASIN GISHU	Uasin Gishu
kenya	vihiga	Vihiga
kenya	VIHIGA	Vihiga
kenya	WEST POKOT	West Pokot
niger	AGUIE	Aguié
niger	BKONNI	Bkonni
niger	BOBOYE	Boboye
niger	BOUZA	Bouza
niger	DAKORO	Dakoro
niger	DIFFA	Diffa
niger	DOGONDOUTCHI	Dogon-Doutchi
niger	DOSSO	Dosso
niger	FILINGUE	Filingué
niger	GAYA	Gaya
niger	GOURE	Gouré
niger	GROUMDJI	Groumdji
niger	ILLELA	Illéla
niger	KEITA	Keita
niger	KOLLO	Kollo
niger	LOGA	Loga
niger	MADAOUA	Madaoua
niger	MADAROUNFA	Madarounfa
niger	MAGARIA	Magaria
niger	MAINE-SOROA	Maïné-Soroa
niger	MATAMEYE	Matameye
niger	MAYAHI	Mayahi
niger	MIRRIAH	Mirriah
niger	OUALLAM	Ouallam
niger	SAY	Say
niger	TAHOUA	Tahoua
niger	TANOUT	Tanout
niger	TERA	Téra
niger	TESSAOUA	Tessaoua
niger	TILLABERI	Tillabéry
senegal	Baba Garage	Baba Garage
senegal	Bandafassi	Bandafassi
senegal	Barkédji	Barkedji
senegal	Bassoul	Niodior
senegal	Birkelane	Birkelane
senegal	Dabia	Ourossogui
senegal	Dabo	Dabo
senegal	Darou Mousti	Darou Mousti
senegal	Diakhao	Diakhao
senegal	Dioulacolon	Dioulacolon
senegal	Djilor	Djilor
senegal	Dodji	Dodji
senegal	Dya	NA
senegal	Fanaye	Thille Boubacar
senegal	Fandene	Pout
senegal	Fimla	Fimela
senegal	Fissel	Fissel
senegal	Gaé	Rao
senegal	Goudiri	Goudiri
senegal	Guédé village	Ndioum
senegal	Kael	Kael
senegal	Keur Momar Sarr	Keur Momar Sarr
senegal	Koki	Koki
senegal	Kossanto	Saraya
senegal	Kotiari Naoud	Goudiri
senegal	Koumpentoum	Koumpentoum
senegal	Koussanar	Koussanar
senegal	Lambaye	Lambaye
senegal	Latmingué	Kaolack
senegal	Maka yop	Koungheul
senegal	Malèm Hodar	Maleme Hodar
senegal	Malicounda	Nguekokh
senegal	Mbédiène	Mbediene
senegal	Mbeuleukhé	Yang-Yang
senegal	Médina Sabakh	Medina Sabakh
senegal	Médina Yoro Foulah	Medina Yoro Foulah
senegal	Méouane	Meouane
senegal	Mérina - Dakhar	Merina Dakhar
senegal	Missira	Missirah
senegal	Missirah	Missirah
senegal	Mouderi	Diawara
senegal	Ndande	Ndande
senegal	Ndiendieng	Ndiedieng
senegal	Ndindi	Ndiny
senegal	Ndoga	Makacolibantang
senegal	Ndoulo	Ndoulo
senegal	Nganda	Nganda
senegal	Ngoye	Ngoye
senegal	Niakhar	Niakhar
senegal	Niakhène	Niakhene
senegal	Noto	Notto
senegal	Orkadiéré	Kanel
senegal	Ouadiour	Ouadiour
senegal	Oudalaye	Ourossogui
senegal	Paos Koto	Paoskoto
senegal	Pir gourey	Pambal
senegal	Ross Béthio	Ross-Bethio
senegal	Sadatou	NA
senegal	Sagatta Gueth	Sagata
senegal	Saggata Djolof	Sagata
senegal	Sakal	Sakal
senegal	Sandiara	Thiadiaye
senegal	Saraya	Saraya
senegal	Tattaguine	Tattaguine
senegal	Tieneba	Thienaba
senegal	Tombronkoto	NA
senegal	Touba Fall	Ndame
senegal	Toubacouta	Toubacouta
senegal	Wack-Ngouna	Wack Ngouna
south africa	Aberden	Aberdeen
south africa	Bethlehem	Bethlehem
south africa	Bronkhorstspruit	Bronkhorstspruit
south africa	Caledon	Caledon
south africa	Estcourt	Estcourt
south africa	Hlabisa(KZ)	Hlabisa
south africa	Hopetown	Hopetown
south africa	Humansdorp	Humansdorp
south africa	Kirkwood	Kirkwood
south africa	Kroonstad	Kroonstad
south africa	Lydenburg	Lydenburg
south africa	Middleburg	Middelburg
south africa	Mount Currie	Mount Currie
south africa	Piketberg	Piketberg
south africa	Port Shepstone	Port Shepstone
south africa	Soutpansberg	Soutpansberg
south africa	Vryburg 1	Vryburg
zambia	Chibombo	Chibombo
zambia	Chipata	Chipata
zambia	Choma	Choma
zambia	Chongwe	Chongwe
zambia	Isoka	Isoka
zambia	Kabompo	Kabompo
zambia	Kabwe Urban	Kabwe
zambia	Kafue	Kafue
zambia	Kalomo	Kalomo
zambia	Kaoma	Kaoma
zambia	Kapiri Mposh	Kapiri Mposhi
zambia	Kasama	Kasama
zambia	Katete	Katete
zambia	Kitwe	Kitwe
zambia	Livingstone	Livingstone
zambia	Lukulu	Lukulu
zambia	Mambwe	Mambwe
zambia	Mansa	Mansa
zambia	Masaiti	Masaiti
zambia	Milenge	Milenge
zambia	Mongu	Mongu
zambia	Monze	Monze
zambia	Mpika	Mpika
zambia	Mpongwe	MPongwe
zambia	Mungwi	Mungwi
zambia	Samfya	Samfya
zambia	Senanga	Senanga
zambia	Serenje	Serenje
zambia	Sinazongwe	Sinazongwe
zambia	Solwezi	Solwezi
zimbabwe	buhera	Buhera
zimbabwe	chegutu	Chegutu
zimbabwe	chimanimani	Chimanimani
zimbabwe	chipinge	Chipinge
zimbabwe	chiredzi	Chiredzi
zimbabwe	chivi	Chivi
zimbabwe	gokwe	NA
zimbabwe	gokwe north	Gokwe North
zimbabwe	gokwe south	Gokwe South
zimbabwe	goromonzi	Goromonzi
zimbabwe	gutu	Gutu
zimbabwe	hurugwe	Hurungwe
zimbabwe	kadoma	Kadoma
zimbabwe	kariba	Kariba
zimbabwe	kwekwe	Kwekwe
zimbabwe	makoni	Makoni
zimbabwe	marondera	Marondera
zimbabwe	masvingo	Masvingo
zimbabwe	mwenezi	Mwenezi
zimbabwe	nyanga	Nyanga
zimbabwe	seke	Seke
zimbabwe	shamva	Shamva
zimbabwe	shurugwi	Shurugwi
zimbabwe	zvishavane	Zvishavane
